# Supplementary material for: Personalized Exercise Training Modulates Red Blood Cell Rheology and Morphology in Long COVID
Source: Int J Mol Sci. 2026 Mar 14;27(6):2671. doi: 10.3390/ijms27062671 (PMC13026549; doi:10.3390/ijms27062671)
Supplement: Supplementary file 1 [file ijms-27-02671-s001.zip]

Archive with 1 entries (1 files):
- ijms-4061548-supplementary.pdf
